# Supplementary material for: Genetic diversity and virulence profiles of Listeria monocytogenes recovered from bulk tank milk, milk filters, and milking equipment from dairies in the United States (2002 to 2014)
Source: PLoS One. 2018 May 9;13(5):e0197053. doi: 10.1371/journal.pone.0197053 (PMC5942804; doi:10.1371/journal.pone.0197053)
Supplement: S1 Table — A = serogroup as determined by Doumith et al [40]. B = Serogroup as determined by genome analysis [44]. (XLSX) [file pone.0197053.s001.xlsx]

## Sheet: S1 Table
Strain ID	Source		State	Year	Lineage	Serotype A	Deduced Serogroup B	ST	CC	VT	NCBI Accession
ARS-CC9202	Bulk tank milk filter	dairy farm	NY	2014	I	4b	IVb (2)	ST-1	CC1	ECI (VT20)	SRR3198653
ARS-CC9215	Bulk tank milk filter	dairy farm	NY	2005	I	4b	IVb (2)	ST-1	CC1	ECI (VT20)	SRR3198667
ARS-CC9259	Bulk tank milk filter	dairy farm	NY	2007	I	4b	IVb (2)	ST-1	CC1	ECI (VT20)	SRR3223760
ARS-CC9262	Bulk tank milk	dairy farm	IA	2007	I	4b	IVb (2)	ST-1	CC1	VT136	SRR3223763
ARS-CC9267	Bulk tank milk filter	dairy farm	MI	2007	I	4b	IVb (2)	ST-1001	CC1	ECI (VT20)	SRR3223768
ARS-CC9223	Bulk tank milk	dairy farm	VT	2002	I	1/2b	IIb (3)	ST-3	CC3	ECVIII (VT14)	SRR3198676
ARS-CC9241	Bulk tank milk	dairy farm	PA	2002	I	4b	IVb (6)	ST-4	CC4	ECX (VT76)	SRR3191432
ARS-CC9242	Bulk tank milk	dairy farm	PA	2002	I	4b	IVb (6)	ST-4	CC4	ECX (VT76)	SRR3215328
ARS-CC9266	Bulk tank milk filter	dairy farm	PA	2007	I	4b	IVb (6)	ST-4	CC4	ECX (VT76)	SRR3223767
ARS-CC9253	Bulk tank milk filter	dairy farm	IN	2007	I	4b	IVb (5)	ST-219	CC4	VT135	SRR3215333
ARS-CC9232	Bulk tank milk	dairy farm	CA	2002	I	1/2b	IIb (7)	ST-5	CC5	ECVI (VT63)	SRR3191423
ARS-CC9237	Bulk tank milk	dairy farm	CA	2002	I	1/2b	IIb (7)	ST-5	CC5	ECVI (VT63)	SRR3191428
ARS-CC9238	Bulk tank milk	dairy farm	CA	2002	I	1/2b	IIb (7)	ST-5	CC5	ECVI (VT63)	SRR3191429
ARS-CC9261	Bulk tank milk	dairy farm	IN	2007	I	1/2b	IIb (7)	ST-5	CC5	ECVI (VT63)	SRR3223762
ARS-CC9275	Bulk tank milk	dairy farm	MI	2007	I	1/2b	IIb (7)	ST-5	CC5	ECVI (VT63)	SRR3242204
ARS-CC9252	Bulk tank milk filter	dairy farm	NY	2007	I	1/2b	IIb (7)	ST-5	CC5	ECVI (VT63)	SRR3215332
ARS-CC9272	Bulk tank milk filter	dairy farm	WI	2007	I	4b	IVb (13)	ST-6	CC6	ECII (VT19)	SRR3223773
ARS-CC9208	Bulk tank milk	dairy farm	MN	2014	I	1/2b	IIb (3)	ST-59	CC59	VT119	SRR3198660
ARS-CC9225	Bulk tank milk	dairy farm	VT	2002	I	1/2b	IIb (3)	ST-59	CC59	VT119	SRR3191417
ARS-CC9268	Bulk tank milk filter	dairy farm	OH	2007	I	1/2b	IIb (3)	ST-59	CC59	VT119	SRR3223769
ARS-CC9255	Bulk tank milk	dairy farm	VT	2007	I	1/2b	IIb (2)	ST-87	CC87	VT8	SRR3215335
ARS-CC9220	Bulk tank milk	dairy farm	VT	2002	I	1/2b	IIb (2)	ST-191	ST191	VT127	SRR3198673
ARS-CC9222	Bulk tank milk	dairy farm	NY	2002	I	1/2b	IIb (7)	ST-191	ST191	VT127	SRR3198675
ARS-CC9245	Bulk tank milk	dairy farm	MN	2002	I	1/2b	IIb (2)	ST-191	ST191	VT127	SRR3226046
ARS-CC9246	Bulk tank milk	dairy farm	MN	2002	I	1/2b	IIb (2)	ST-191	ST191	VT127	SRR3215326
ARS-CC9250	Bulk tank milk	dairy farm	IL	2002	I	1/2b	IIb (2)	ST-191	ST191	VT127	SRR3215331
ARS-CC9226	Bulk tank milk	dairy farm	IA	2002	I	4b	ND	ST-213	ST213	VT133	SRR3191418
ARS-CC9235	Bulk tank milk	dairy farm	AZ	2002	I	4b	IVb (8)	ST-217	CC217	VT62	SRR3191426
ARS-CC9264	Bulk tank milk filter	dairy farm	VT	2007	I	4b	IVb (8)	ST-217	CC217	VT62	SRR3223765
ARS-CC9270	Bulk tank milk filter	dairy farm	OH	2007	I	4b	IVb (8)	ST-217	CC217	VT62	SRR3223771
ARS-CC9234	Bulk tank milk	dairy farm	MN	2002	I	1/2b	IIb (2)	ST-224	CC224	VT124	SRR3191425
ARS-CC9240	Bulk tank milk	dairy farm	MO	2002	I	1/2b	IIb (2)	ST-224	CC224	VT124	SRR3191431
ARS-CC9263	Bulk tank milk	dairy farm	NY	2007	I	1/2b	IIb (2)	ST-224	CC224	VT124	SRR3223764
ARS-CC9260	Bulk tank milk filter	dairy farm	MN	2007	I	1/2b	IIb (2)	ST-224	CC224	VT124	SRR3223761
ARS-CC9273	Bulk tank milk filter	dairy farm	WI	2007	I	1/2b	IIb (2)	ST-224	CC224	VT124	SRR3223774
ARS-CC9206	Bulk tank milk filter	dairy farm	MO	2014	I	1/2b	IIb (2)	ST-324	CC288	VT70	SRR3198656
ARS-CC9219	Bulk tank milk	dairy farm	MI	2002	I	1/2b	IIb (3)	ST-363	CC363	VT108	SRR3198669
ARS-CC9257	Bulk tank milk	dairy farm	PA	2007	I	1/2b	IIb (3)	ST-363	CC363	VT108	SRR3215337
ARS-CC9258	Bulk tank milk	dairy farm	MI	2007	I	1/2b	IIb (3)	ST-363	CC363	VT108	SRR3215338
ARS-CC9269	Bulk tank milk	dairy farm	WI	2007	I	1/2b	IIb (3)	ST-363	CC363	VT108	SRR3223770
ARS-CC9207	Bulk tank milk filter	dairy farm	MI	2014	I	1/2b	IIb (3)	ST-363	CC363	VT108	SRR3198658
ARS-CC9227	Bulk tank milk	dairy farm	OH	2002	I	1/2b	IIb (3)	ST-379	CC379	VT78	SRR3191419
ARS-CC9233	Bulk tank milk	dairy farm	OH	2002	I	1/2b	IIb (3)	ST-379	CC379	VT78	SRR3191424
ARS-CC9205	Bulk tank milk filter	dairy farm	WI	2014	I	1/2b	IIb (3)	ST-379	CC379	VT78	SRR3198654
ARS-CC9224	Bulk tank milk	dairy farm	KY	2002	I	4b	ND	ST-382	ST382	ECIX (VT121)	SRR3198677
ARS-CC9228	Bulk tank milk	dairy farm	KY	2002	I	4b	ND	ST-382	ST382	ECIX (VT121)	SRR3191420
ARS-CC9229	Bulk tank milk	dairy farm	TN	2002	I	4b	ND	ST-382	ST382	ECIX (VT121)	SRR3191421
ARS-CC9211	Bulk tank milk filter	dairy farm	CO	2014	I	4b	IVb-v1 (1)	ST-382	ST382	ECIX (VT121)	SRR3198665
ARS-CC9209	Bulk tank milk filter	dairy farm	CA	2014	I	4b	IVb (2)	ST-388	CC388	VT137	SRR3198663
ARS-CC9239	Bulk tank milk	dairy farm	FL	2002	I	4b	IVb (10)	ST-388	CC388	VT93	SRR3191430
ARS-CC9274	Bulk tank milk filter	dairy farm	PA	2007	I	4b	IVb (8)	ST-389	CC389	VT130	SRR3223775
ARS-CC9218	Bulk tank milk	dairy farm	PA	2003	I	1/2b	IIb (2)	ST-392	ST392	VT131	SRR3198668
ARS-CC9247	Bulk tank milk	dairy farm	MI	2002	I	1/2b	IIb (2)	ST-392	ST392	VT131	SRR3215327
ARS-CC9243	Bulk tank milk	dairy farm	WI	2002	I	1/2b	IIb (10)	ST-426	CC426	VT110	SRR3215324
ARS-CC9265	Bulk tank milk	dairy farm	PA	2007	I	1/2b	IIb (2)	ST-429	ST429	VT129	SRR3223766
ARS-CC9271	Bulk tank milk filter	dairy farm	OH	2007	I	1/2b	IIb (1)	ST-489	ST489	VT8	SRR3223772
ARS-CC9283	Bulk tank milk filter	dairy farm	OH	2014	I	ND	IVb-v1 (8)	ST-554	CC554	VT132	SRR3372257
ARS-CC9221	Bulk tank milk	dairy farm	MI	2002	I	4b	IVb-v1 (6)	ST-999	CC554	VT132	SRR3198674
ARS-CC9248	Bulk tank milk	dairy farm	MI	2002	I	4b	IVb-v1 (6)	ST-999	CC554	VT132	SRR3226047
ARS-CC9244	Bulk tank milk	dairy farm	NY	2002	I	1/2b	IIb (2)	ST-581	ST581	VT124	SRR3215325
ARS-CC9254	Bulk tank milk	dairy farm	CA	2007	I	4b	IVb (10)	ST-663	ST663	VT62	SRR3215334
ARS-CC9256	Bulk tank milk filter	dairy farm	NY	2007	I	1/2b	IIb (1)	ST-1000	ST1000	VT128	SRR3215336
ARS-CC9279	Bulk tank milk	dairy farm	CA	2014	II	1/2a	IIa (3)	ST-7	CC7	ECVII (VT56)	SRR3372253
ARS-CC9300	Bulk tank milk	dairy farm	MI	2002	II	1/2a	IIa (3)	ST-7	CC7	ECVII (VT56)	SRR3489797
ARS-CC9304	Bulk tank milk	dairy farm	WI	2002	II	1/2a	IIa (3)	ST-7	CC7	ECVII (VT56)	SRR3489801
ARS-CC9310	Bulk tank milk	dairy farm	CA	2002	II	1/2a	IIa (3)	ST-7	CC7	ECVII (VT56)	SRR3509926
ARS-CC9312	Bulk tank milk	dairy farm	WI	2002	II	1/2a	IIa (3)	ST-7	CC7	ECVII (VT56)	SRR3509929
ARS-CC9335	Bulk tank milk	dairy farm	WI	2007	II	1/2a	IIa (3)	ST-7	CC7	ECVII (VT56)	SRR3571294
ARS-CC9280	Bulk tank milk filter	dairy farm	CO	2014	II	1/2a	IIa (3)	ST-7	CC7	ECVII (VT56)	SRR3372254
ARS-CC9281	Bulk tank milk filter	dairy farm	CO	2014	II	1/2a	IIa (3)	ST-7	CC7	ECVII (VT56)	SRR3372255
ARS-CC9285	Bulk tank milk filter	dairy farm	CA	2014	II	1/2a	IIa (3)	ST-7	CC7	ECVII (VT56)	SRR3372259
ARS-CC9319	Bulk tank milk filter	dairy farm	CA	2007	II	1/2a	IIa (3)	ST-7	CC7	ECVII (VT56)	SRR3509938
ARS-CC9327	Bulk tank milk filter	dairy farm	MN	2007	II	1/2a	IIa (3)	ST-7	CC7	ECVII (VT56)	SRR3571285
ARS-CC9325	Bulk tank milk	dairy farm	MN	2007	II	1/2a	IIa (3)	ST-7	CC7	VT153	SRR3571283
ARS-CC9338	Bulk tank milk	dairy farm	MI	2007	II	1/2a	ND	ST-7	CC7	VT158	SRR3571297
ARS-CC9317	Bulk tank milk	dairy farm	NY	2002	II	1/2a	IIa (4)	ST-16	CC8	VT67	SRR3509935
ARS-CC9323	Bulk tank milk	dairy farm	NY	2007	II	1/2a	IIa (4)	ST-16	CC8	VT67	SRR3509943
ARS-CC9301	Bulk tank milk	dairy farm	WI	2002	II	1/2a	IIa (4)	ST-120	CC8	ECV (VT59)	SRR3489798
ARS-CC9231	Bulk tank milk	dairy farm	VT	2002	II	1/2a	IIa (10)	ST-360	CC14	VT139	SRR3191422
ARS-CC9298	Bulk tank milk	dairy farm	NY	2002	II	1/2a	IIa (1)	ST-29	CC29	VT74	SRR3489795
ARS-CC9306	Bulk tank milk	dairy farm	NY	2002	II	1/2a	IIa (1)	ST-29	CC29	VT74	SRR3489803
ARS-CC9314	Bulk tank milk	dairy farm	NY	2002	II	1/2a	IIa (1)	ST-29	CC29	VT74	SRR3509931
ARS-CC9318	Bulk tank milk	dairy farm	ID	2007	II	1/2a	IIa (1)	ST-29	CC29	VT74	SRR3509937
ARS-CC9322	Bulk tank milk filter	dairy farm	VT	2007	II	1/2a	IIa (1)	ST-29	CC29	VT74	SRR3509942
ARS-CC9299	Bulk tank milk	dairy farm	PA	2002	II	1/2a	IIa (2)	ST-37	CC37	VT61	SRR3489796
ARS-CC9309	Bulk tank milk	dairy farm	NY	2002	II	1/2a	IIa (2)	ST-37	CC37	VT61	SRR3509925
ARS-CC9315	Bulk tank milk	dairy farm	PA	2002	II	1/2a	IIa (2)	ST-37	CC37	VT61	SRR3509933
ARS-CC9337	Bulk tank milk	dairy farm	MI	2007	II	1/2a	IIa (2)	ST-37	CC37	VT61	SRR3571296
ARS-CC9276	Bulk tank milk filter	dairy farm	MN	2014	II	1/2a	IIa (2)	ST-37	CC37	VT61	SRR3372250
ARS-CC9287	Milking equipment	dairy farm	NY	2007	II	1/2a	IIa (2)	ST-37	CC37	VT61	SRR3372261
ARS-CC9336	Bulk tank milk filter	dairy farm	NY	2007	II	1/2a	IIa (1)	ST-391	CC89	VT4	SRR3571295
ARS-CC9320	Bulk tank milk	dairy farm	CA	2007	II	1/2a	IIa (1)	ST-425	CC90	VT151	SRR3509939
ARS-CC9329	Bulk tank milk	dairy farm	NY	2007	II	1/2a	IIa (1)	ST-271	CC177	VT154	SRR3571287
ARS-CC9302	Bulk tank milk	dairy farm	ID	2002	II	1/2a	IIa (11)	ST-796	CC193	VT148	SRR3489799
ARS-CC9333	Bulk tank milk filter	dairy farm	WA	2007	II	1/2a	IIa (1)	ST-199	CC199	VT68	SRR3571291
ARS-CC9313	Bulk tank milk	dairy farm	PA	2002	II	1/2a	L (1)	ST-207	CC207	VT116	SRR3509930
ARS-CC9308	Bulk tank milk	dairy farm	PA	2002	II	1/2a	IIa (17)	ST-364	ST364	VT150	SRR3509924
ARS-CC9311	Bulk tank milk	dairy farm	PA	2002	II	1/2a	IIa (17)	ST-364	ST364	VT150	SRR3509928
ARS-CC9278	Bulk tank milk Filter	dairy farm	MI	2014	II	1/2a	IIa (1)	ST-376	ST376	VT143	SRR3372252
ARS-CC9305	Bulk tank milk	dairy farm	NY	2002	II	1/2a	IIa (3)	ST-380	CC380	VT66	SRR3489802
ARS-CC9307	Bulk tank milk	dairy farm	NY	2002	II	1/2a	IIa (5)	ST-412	CC412	VT149	SRR3489804
ARS-CC9326	Bulk tank milk filter	dairy farm	VT	2007	II	1/2a	IIa (1)	ST-361	CC415	VT2	SRR3571284
ARS-CC9328	Bulk tank milk	dairy farm	VT	2007	II	1/2a	IIa (1)	ST-451	CC451	VT140	SRR3571286
ARS-CC9277	Bulk tank milk filter	dairy farm	WA	2014	II	1/2a	IIa (1)	ST-451	CC451	VT140	SRR3372251
ARS-CC9286	Bulk tank milk filter	dairy farm	NY	2005	II	1/2a	IIa (1)	ST-451	CC451	VT140	SRR3372260
ARS-CC9330	Bulk tank milk filter	dairy farm	PA	2007	II	1/2a	IIa (1)	ST-451	CC451	VT140	SRR3571288
ARS-CC9289	Bulk tank milk	dairy farm	NY	2007	II	1/2a	IIa (1)	ST-570	ST570	VT142	SRR3372264
ARS-CC9288	Milking equipment	dairy farm	NY	2007	II	1/2a	IIa (1)	ST-570	ST570	VT142	SRR3372262
ARS-CC9297	Bulk tank milk	dairy farm	OH	2002	II	1/2a	IIa (5)	ST-1007	CC645	VT147	SRR3489793
ARS-CC9321	Bulk tank milk filter	dairy farm	NY	2007	II	1/2a	IIa (1)	ST-659	ST659	VT152	SRR3509940
ARS-CC9332	Bulk tank milk filter	dairy farm	NY	2007	II	1/2a	IIa (1)	ST-689	CC689	VT156	SRR3571290
ARS-CC9282	Bulk tank milk filter	dairy farm	CA	2014	II	ND	ND	ST-1004	CC842	VT144	SRR3372256
ARS-CC9303	Bulk tank milk	dairy farm	IA	2002	II	1/2a	IIa (1)	ST-1006	ST1006	VT73	SRR3489800
ARS-CC9316	Bulk tank milk	dairy farm	WI	2002	II	1/2a	ND	ST-1012	ST1012	VT122	SRR3509934
ARS-CC9324	Bulk tank milk filter	dairy farm	NY	2007	II	1/2a	IIa (1)	ST-1013	ST1013	VT53	SRR3571282
ARS-CC9331	Bulk tank milk filter	dairy farm	PA	2007	II	1/2a	IIa (1)	ST-1014	ST1014	VT155	SRR3571289
ARS-CC9334	Bulk tank milk	dairy farm	IA	2007	II	1/2a	IIa (1)	ST-1015	ST1015	VT157	SRR3571292
ARS-CC9339	Bulk tank milk filter	dairy farm	PA	2007	II	1/2a	IIa (2)	ST-1016	ST1016	VT159	SRR3571298
ARS-CC9249	Bulk tank milk	dairy farm	IL	2002	III	4b	L (4)	ST-998	ST998	VT145*	SRR3215330
ARS-CC9236	Bulk tank milk	dairy farm	KY	2002	III	4b	L (6)	ST-1002	ST1002	VT138	SRR3191427
ARS-CC9284	Bulk tank milk filter	dairy farm	NY	2014	III	ND	L (4)	ST-1003	ST1003	VT146*	SRR3372258
